# Supplementary material for: Prognostic Implications of LRP1B and Its Relationship with the Tumor-Infiltrating Immune Cells in Gastric Cancer
Source: Cancers (Basel). 2023 Dec 8;15(24):5759. doi: 10.3390/cancers15245759 (PMC10741692; doi:10.3390/cancers15245759)
Supplement: Supplementary file 1 [file cancers-15-05759-s001.zip]

Archive with 6 entries (6 files):
- Fig.S1.tif
- Fig.S2.tif
- Supplementary Figure Legends.pdf
- Table S1.pdf
- Table S2.pdf
- Table S3.pdf
